# Supplementary material for: ﻿The tropiduchid planthopper genus Connelicita Wang & Bourgoin, 2015: two new species from Central Vietnam and new records (Hemiptera, Fulgoromorpha, Tropiduchidae)
Source: Zookeys. 2023 Dec 12;1186:105–22. doi: 10.3897/zookeys.1186.113701 (PMC10836219; doi:10.3897/zookeys.1186.113701)
Supplement: XML Treatment for Connelicita [file zookeys.1186.113701-treatment1.xml]

<!DOCTYPE tp:taxon-treatment
  PUBLIC "-//TaxonX//DTD Taxonomic Treatment Publishing DTD v0 20100105//EN" "tax-treatment-NSO.dtd">
<tp:taxon-treatment xmlns:tp="http://www.plazi.org/taxpub"><tp:treatment-meta><kwd-group><label>Taxon classification</label><kwd>
                <named-content content-type="kingdom">Animalia</named-content>
              </kwd><kwd>
                <named-content content-type="order">Hemiptera</named-content>
              </kwd><kwd>
                <named-content content-type="family">Tropiduchidae</named-content>
              </kwd></kwd-group><mixed-citation publication-type="journal"><person-group><name><surname>Constant</surname><given-names>Jérôme</given-names></name><name><surname>Pham</surname><given-names>Thai-Hong</given-names></name><name><surname>Le</surname><given-names>Cuong Viet Canh</given-names></name><name><surname>Vu</surname><given-names>Trung Thanh</given-names></name><name><surname>Nguyen</surname><given-names>Hoai Thu Thi</given-names></name></person-group><article-title>﻿The tropiduchid planthopper genus <italic><tp:taxon-name><tp:taxon-name-part taxon-name-part-type="genus" reg="Connelicita">Connelicita</tp:taxon-name-part></tp:taxon-name></italic> Wang &amp; Bourgoin, 2015: two new species from Central Vietnam and new records (<tp:taxon-name><tp:taxon-name-part taxon-name-part-type="order">Hemiptera</tp:taxon-name-part></tp:taxon-name>, <tp:taxon-name><tp:taxon-name-part taxon-name-part-type="infraorder">Fulgoromorpha</tp:taxon-name-part></tp:taxon-name>, <tp:taxon-name><tp:taxon-name-part taxon-name-part-type="family">Tropiduchidae</tp:taxon-name-part></tp:taxon-name>)</article-title><source>Zookeys</source><day>12</day><month>12</month><year>2023</year><volume>1186</volume><fpage>105</fpage><lpage>122</lpage><pub-id pub-id-type="doi">10.3897/zookeys.1186.113701</pub-id></mixed-citation></tp:treatment-meta><tp:nomenclature><label>﻿Genus</label><tp:taxon-name>
              <object-id xmlns:xlink="http://www.w3.org/1999/xlink" content-type="arpha" xlink:type="simple">CCFC7C2B-24E6-5B6B-913B-748C270F549C</object-id>
              <tp:taxon-name-part taxon-name-part-type="genus" reg="Connelicita">Connelicita</tp:taxon-name-part>
            </tp:taxon-name><tp:taxon-authority>Wang &amp; Bourgoin, 2015</tp:taxon-authority></tp:nomenclature><tp:treatment-sec sec-type="type species" id="SECID0EKIAC"><title>Type species.</title><p><italic><tp:taxon-name><tp:taxon-name-part taxon-name-part-type="genus" reg="Connelicita">Connelicita</tp:taxon-name-part><tp:taxon-name-part taxon-name-part-type="species" reg="backyensis">backyensis</tp:taxon-name-part></tp:taxon-name></italic> Stroiński &amp; Bourgoin, 2015 by original designation.</p></tp:treatment-sec><tp:treatment-sec sec-type="diagnosis" id="SECID0E2IAC"><title>Diagnosis.</title><p>Head capsule with frons widely developed below level of eyes; anterodorsal part of genae visible in dorsal view. Tegmina with costal area containing more than 16 cells, cells longer than wide; ScP regularly straight and presence of 2 or 3 veinlets pcu-cup.</p></tp:treatment-sec><tp:treatment-sec sec-type="distribution" id="SECID0EAJAC"><title>Distribution.</title><p>China: Southern China (Guangxi); Vietnam: North and Central.</p></tp:treatment-sec><tp:treatment-sec sec-type="Species included" id="SECID0EFJAC"><title>Species included.</title><p><italic><tp:taxon-name><tp:taxon-name-part taxon-name-part-type="genus" reg="Connelicita">Connelicita</tp:taxon-name-part><tp:taxon-name-part taxon-name-part-type="species" reg="bachmaensis">bachmaensis</tp:taxon-name-part></tp:taxon-name></italic> Constant &amp; Pham sp. nov.</p><p><italic><tp:taxon-name><tp:taxon-name-part taxon-name-part-type="genus" reg="Connelicita">Connelicita</tp:taxon-name-part><tp:taxon-name-part taxon-name-part-type="species" reg="backyensis">backyensis</tp:taxon-name-part></tp:taxon-name></italic> Stroiński &amp; Bourgoin, 2015</p><p><italic><tp:taxon-name><tp:taxon-name-part taxon-name-part-type="genus" reg="Connelicita">Connelicita</tp:taxon-name-part><tp:taxon-name-part taxon-name-part-type="species" reg="haiphongensis">haiphongensis</tp:taxon-name-part></tp:taxon-name></italic> Wang &amp; Zhang, 2015</p><p><italic><tp:taxon-name><tp:taxon-name-part taxon-name-part-type="genus" reg="Connelicita">Connelicita</tp:taxon-name-part><tp:taxon-name-part taxon-name-part-type="species" reg="lungchowensis">lungchowensis</tp:taxon-name-part></tp:taxon-name></italic> (Chou &amp; Lu, 1977)</p><p><italic><tp:taxon-name><tp:taxon-name-part taxon-name-part-type="genus" reg="Connelicita">Connelicita</tp:taxon-name-part><tp:taxon-name-part taxon-name-part-type="species" reg="phongdienensis">phongdienensis</tp:taxon-name-part></tp:taxon-name></italic> Constant &amp; Pham sp. nov.</p></tp:treatment-sec></tp:taxon-treatment>
