# Supplementary material for: ﻿The tropiduchid planthopper genus Connelicita Wang & Bourgoin, 2015: two new species from Central Vietnam and new records (Hemiptera, Fulgoromorpha, Tropiduchidae)
Source: Zookeys. 2023 Dec 12;1186:105–22. doi: 10.3897/zookeys.1186.113701 (PMC10836219; doi:10.3897/zookeys.1186.113701)
Supplement: XML Treatment for Connelicita bachmaensis [file zookeys.1186.113701-treatment2.xml]

<!DOCTYPE tp:taxon-treatment
  PUBLIC "-//TaxonX//DTD Taxonomic Treatment Publishing DTD v0 20100105//EN" "tax-treatment-NSO.dtd">
<tp:taxon-treatment xmlns:tp="http://www.plazi.org/taxpub"><tp:treatment-meta><kwd-group><label>Taxon classification</label><kwd>
                <named-content content-type="kingdom">Animalia</named-content>
              </kwd><kwd>
                <named-content content-type="order">Hemiptera</named-content>
              </kwd><kwd>
                <named-content content-type="family">Tropiduchidae</named-content>
              </kwd></kwd-group><mixed-citation publication-type="journal"><person-group><name><surname>Constant</surname><given-names>Jérôme</given-names></name><name><surname>Pham</surname><given-names>Thai-Hong</given-names></name><name><surname>Le</surname><given-names>Cuong Viet Canh</given-names></name><name><surname>Vu</surname><given-names>Trung Thanh</given-names></name><name><surname>Nguyen</surname><given-names>Hoai Thu Thi</given-names></name></person-group><article-title>﻿The tropiduchid planthopper genus <italic><tp:taxon-name><tp:taxon-name-part taxon-name-part-type="genus" reg="Connelicita">Connelicita</tp:taxon-name-part></tp:taxon-name></italic> Wang &amp; Bourgoin, 2015: two new species from Central Vietnam and new records (<tp:taxon-name><tp:taxon-name-part taxon-name-part-type="order">Hemiptera</tp:taxon-name-part></tp:taxon-name>, <tp:taxon-name><tp:taxon-name-part taxon-name-part-type="infraorder">Fulgoromorpha</tp:taxon-name-part></tp:taxon-name>, <tp:taxon-name><tp:taxon-name-part taxon-name-part-type="family">Tropiduchidae</tp:taxon-name-part></tp:taxon-name>)</article-title><source>Zookeys</source><day>12</day><month>12</month><year>2023</year><volume>1186</volume><fpage>105</fpage><lpage>122</lpage><pub-id pub-id-type="doi">10.3897/zookeys.1186.113701</pub-id></mixed-citation></tp:treatment-meta><tp:nomenclature><label>﻿</label><tp:taxon-name>
              <object-id xmlns:xlink="http://www.w3.org/1999/xlink" content-type="arpha" xlink:type="simple">05102608-B693-55EC-9C9B-FD00890D76A7</object-id>
              <tp:taxon-name-part taxon-name-part-type="genus" reg="Connelicita">Connelicita</tp:taxon-name-part>
              <tp:taxon-name-part taxon-name-part-type="species" reg="bachmaensis">bachmaensis</tp:taxon-name-part>
              <object-id xmlns:xlink="http://www.w3.org/1999/xlink" content-type="zoobank" xlink:type="simple">https://zoobank.org/32D5F308-98C3-465F-85FE-C96DC1237A87</object-id>
            </tp:taxon-name><tp:taxon-authority>Constant &amp; Pham</tp:taxon-authority><tp:taxon-status xmlns:xlink="http://www.w3.org/1999/xlink" xlink:type="simple">sp. nov.</tp:taxon-status><xref ref-type="fig" rid="F1">Figs 1</xref><xref ref-type="fig" rid="F2">, 2</xref><xref ref-type="fig" rid="F3">, 3</xref><xref ref-type="fig" rid="F4">, 4</xref><xref ref-type="fig" rid="F5">, 5</xref></tp:nomenclature><tp:treatment-sec sec-type="type material" id="SECID0EGEAE"><title>Type materials.</title><p><bold><italic>Holotype</italic></bold> ♂, Vietnam •– <bold>Thừa Thiên-Huế Province</bold> • Bach Ma National Park, Pheasant trail; <named-content xmlns:xlink="http://www.w3.org/1999/xlink" content-type="dwc:verbatimCoordinates" xlink:type="simple"><named-content content-type="geo-json" specific-use="{&#34;type&#34;:&#34;Point&#34;,&#34;coordinates&#34;:[107.855556,16.227222]}" id="NCID0EWEAE" xlink:type="simple">16°13'38"N, 107°51'20"E</named-content></named-content>; 3 Mar. 2023; by net; Trung T. Vu leg.; VNMN.</p><p><bold><italic>Paratypes</italic></bold>, Vietnam – <bold>Thừa Thiên-Huế Province</bold> • 3 ♀♀; same collection data as for holotype; VNMN • 2 ♂♂, 5 ♀♀; <bold>Thừa Thiên-Huế Province</bold> • Bach Ma National Park, Yes Hue Eco; <named-content xmlns:xlink="http://www.w3.org/1999/xlink" content-type="dwc:verbatimCoordinates" xlink:type="simple"><named-content content-type="geo-json" specific-use="{&#34;type&#34;:&#34;Point&#34;,&#34;coordinates&#34;:[107.707500,16.218056]}" id="NCID0EJFAE" xlink:type="simple">16°13'05"N, 107°42'27"E</named-content></named-content>; 1 Jun. 2023; alt. 152 m; by net; Hoai T.T. Nguyen leg.; VNMN • 3 ♂♂, 1 ♀; Bach Ma National Park, Pheasant trail; <named-content xmlns:xlink="http://www.w3.org/1999/xlink" content-type="dwc:verbatimCoordinates" xlink:type="simple"><named-content content-type="geo-json" specific-use="{&#34;type&#34;:&#34;Point&#34;,&#34;coordinates&#34;:[107.855556,16.227222]}" id="NCID0ERFAE" xlink:type="simple">16°13'38"N, 107°51'20"E</named-content></named-content>; 10–20 May 2023; alt. 500–600 m; J. Constant &amp; L. Semeraro leg.; I.G.: 34.640; RBINS • 1 ♂, 1 ♀; Bach Ma National Park, near ranger station; <named-content xmlns:xlink="http://www.w3.org/1999/xlink" content-type="dwc:verbatimCoordinates" xlink:type="simple"><named-content content-type="geo-json" specific-use="{&#34;type&#34;:&#34;Point&#34;,&#34;coordinates&#34;:[107.826667,16.143611]}" id="NCID0EZFAE" xlink:type="simple">16°08'37"N, 107°49'36"E</named-content></named-content>; 18 May 2023; alt. 300–600 m; J. Constant &amp; L. Semeraro leg.; I.G.: 34.640; RBINS • 1 ♂; Bach Ma National Park, Yes Hue Eco; <named-content xmlns:xlink="http://www.w3.org/1999/xlink" content-type="dwc:verbatimCoordinates" xlink:type="simple"><named-content content-type="geo-json" specific-use="{&#34;type&#34;:&#34;Point&#34;,&#34;coordinates&#34;:[107.707500,16.218056]}" id="NCID0EBGAE" xlink:type="simple">16°13'05"N, 107°42'27"E</named-content></named-content>; 17 May 2023; alt. 200–300 m; J. Constant &amp; L. Semeraro leg.; I.G.: 34.640; RBINS – <bold>Da Nang Province</bold> • 1 ♂; Ba Na-Nui Chua; <named-content xmlns:xlink="http://www.w3.org/1999/xlink" content-type="dwc:verbatimCoordinates" xlink:type="simple"><named-content content-type="geo-json" specific-use="{&#34;type&#34;:&#34;Point&#34;,&#34;coordinates&#34;:[108.016667,16.000000]}" id="NCID0ELGAE" xlink:type="simple">16°00'N, 108°01'E</named-content></named-content>; 16–19 Jul. 2017; GTI Project; J. Constant &amp; J. Bresseel leg.; I.G.: 33.498; RBINS.</p></tp:treatment-sec><tp:treatment-sec sec-type="diagnosis" id="SECID0EQGAE"><title>Diagnosis.</title><p>The species can be separated from all other species of <italic><tp:taxon-name><tp:taxon-name-part taxon-name-part-type="genus" reg="Connelicita">Connelicita</tp:taxon-name-part></tp:taxon-name></italic> by the following features of the male terminalia: anal tube subcylindrical and elongate (~1.9× as long as wide in dorsal view), with dorsal margin not emarginate in lateral view (Fig. <xref ref-type="fig" rid="F3">3A–C</xref>), capitulum of gonostylus placed at apicodorsal angle and bearing two strong lateral teeth (Fig. <xref ref-type="fig" rid="F3">3A–C</xref>), and dorsal process of periandrium forming a large lobe concave in distal portion (Fig. <xref ref-type="fig" rid="F3">3F, G</xref>).</p></tp:treatment-sec><tp:treatment-sec sec-type="description" id="SECID0EJHAE"><title>Description.</title><p><bold><italic>Measurements and ratios</italic></bold>: LT: ♂ (<italic>n</italic> = 6): 12.56 mm (11.91–13.17); ♀ (<italic>n</italic> = 2): 13.60 (13.50–13.70). LTg/BTg = 2.19; LW/BW = 2.02; LV/BV = 1.04; LF/BF = 1.15.</p><p><bold><italic>Head</italic></bold> (Fig. <xref ref-type="fig" rid="F2">2A–C</xref>): narrower than thorax and elongate, with ~2/3 of vertex length surpassing eyes and genae largely visible from above. Vertex brown, with median yellowish line, weakly concave, ~1.0× as long in mid-line as broad basally, with lateral margins subparallel, anterior margin bisinuate, roundly produced anteriorly in middle portion, and posterior margin excavate. Frons pale yellowish brown, with two curved brown lines on disc; lateral margins finely lined in dark brown; convex in lateral view; smooth, with median carina reaching dorsal margin but not frontoclypeal suture. Genae yellowish, with brown markings between eye and anterior margin, between antennal insertion and posterior margin, and near red ocellus. Clypeus pale yellowish brown, triangular, with median carina in distal portion and with fronto-clypeal suture rounded. Labium yellowish, elongate, and narrow, reaching metacoxae, with apical segment elongate. Eyes globular (not emarginate) and protruding laterally; ocelli present. Antennae yellowish brown, with longitudinal black line along underside of pedicel; scape ring-shaped and pedicel cylindrical, longer than broad.</p><p><bold><italic>Thorax</italic></bold> (Fig. <xref ref-type="fig" rid="F2">2A, B</xref>): pronotum yellowish brown, darker on middle portion, with median, yellowish carina and 3 or 4 small yellowish tubercles on sides of disc; paranotal fields with 3 black spots, one being behind eye. Mesonotum yellowish brown, with median and peridiscal carinae yellowish; blackish, slightly curved longitudinal line in lateral fields and 2 blackish points at base of scutellum. Tegulae yellowish brown.</p><p><bold><italic>Tegmina</italic></bold> (Figs <xref ref-type="fig" rid="F1">1A–D</xref>, <xref ref-type="fig" rid="F2">2D</xref>): translucent, with brown spot near middle of vein CuP and vein CuA2 and apical cells weakly infuscate in middle; costal and postclaval margins slightly diverging towards the posterior; distal margin widely rounded.</p><fig id="F1" position="float" orientation="portrait"><object-id xmlns:xlink="http://www.w3.org/1999/xlink" content-type="doi" xlink:type="simple">10.3897/zookeys.1186.113701.figure1</object-id><object-id xmlns:xlink="http://www.w3.org/1999/xlink" content-type="arpha" xlink:type="simple">8D28B7B7-7992-524B-A30B-13E0D4869F78</object-id><label>Figure 1.</label><caption><p><italic><tp:taxon-name><tp:taxon-name-part taxon-name-part-type="genus" reg="Connelicita">Connelicita</tp:taxon-name-part><tp:taxon-name-part taxon-name-part-type="species" reg="bachmaensis">bachmaensis</tp:taxon-name-part></tp:taxon-name></italic> sp. nov., holotype ♂ <bold>A</bold> habitus, dorsal view <bold>B</bold> habitus, ventral view <bold>C</bold> habitus, lateral view <bold>D</bold> habitus, anterolateral view.</p></caption><graphic xmlns:xlink="http://www.w3.org/1999/xlink" xlink:href="zookeys-1186-105_article-113701__-g001.jpg" position="float" orientation="portrait" xlink:type="simple" id="oo_951190.jpg"><uri content-type="original_file" xlink:type="simple">https://binary.pensoft.net/fig/951190</uri></graphic></fig><fig id="F2" position="float" orientation="portrait"><object-id xmlns:xlink="http://www.w3.org/1999/xlink" content-type="doi" xlink:type="simple">10.3897/zookeys.1186.113701.figure2</object-id><object-id xmlns:xlink="http://www.w3.org/1999/xlink" content-type="arpha" xlink:type="simple">1EBE87D4-373A-57F4-9AB5-E50EBCD68627</object-id><label>Figure 2.</label><caption><p><italic><tp:taxon-name><tp:taxon-name-part taxon-name-part-type="genus" reg="Connelicita">Connelicita</tp:taxon-name-part><tp:taxon-name-part taxon-name-part-type="species" reg="bachmaensis">bachmaensis</tp:taxon-name-part></tp:taxon-name></italic> sp. nov., holotype ♂ <bold>A–C</bold> detail of head and thorax <bold>A</bold> dorsal view <bold>B</bold> lateral view <bold>C</bold> perpendicular view of frons <bold>D</bold> right tegmen anterolateral view <bold>E</bold> right hind wing <bold>F</bold> right metatibia and metatarsus, ventral view.</p></caption><graphic xmlns:xlink="http://www.w3.org/1999/xlink" xlink:href="zookeys-1186-105_article-113701__-g002.jpg" position="float" orientation="portrait" xlink:type="simple" id="oo_951191.jpg"><uri content-type="original_file" xlink:type="simple">https://binary.pensoft.net/fig/951191</uri></graphic></fig><fig id="F3" position="float" orientation="portrait"><object-id xmlns:xlink="http://www.w3.org/1999/xlink" content-type="doi" xlink:type="simple">10.3897/zookeys.1186.113701.figure3</object-id><object-id xmlns:xlink="http://www.w3.org/1999/xlink" content-type="arpha" xlink:type="simple">DE73A986-2A0C-5EEC-809A-4FF991B1D344</object-id><label>Figure 3.</label><caption><p><italic><tp:taxon-name><tp:taxon-name-part taxon-name-part-type="genus" reg="Connelicita">Connelicita</tp:taxon-name-part><tp:taxon-name-part taxon-name-part-type="species" reg="bachmaensis">bachmaensis</tp:taxon-name-part></tp:taxon-name></italic> sp. nov., holotype ♂, terminalia <bold>A–C</bold> pygofer, gonostyli and anal tube <bold>A</bold> lateral view <bold>B</bold> caudal view <bold>C</bold> dorsal view <bold>D–E</bold> capitulum of left gonostylus <bold>D</bold> left laterodorsal view <bold>E</bold> right laterodorsal view <bold>F–I</bold> aedeagus, phallobase and connective <bold>F</bold> left lateral view <bold>G</bold> anterodorsal view <bold>H</bold> posteroventral view dorsal view <bold>I</bold> left lateroventral view.</p></caption><graphic xmlns:xlink="http://www.w3.org/1999/xlink" xlink:href="zookeys-1186-105_article-113701__-g003.jpg" position="float" orientation="portrait" xlink:type="simple" id="oo_951192.jpg"><uri content-type="original_file" xlink:type="simple">https://binary.pensoft.net/fig/951192</uri></graphic></fig><p><bold><italic>Venation</italic></bold> (Fig. <xref ref-type="fig" rid="F2">2D</xref>): costal area well developed, with numerous cross-veins delimitating elongate cells, pterostigma absent; veins ScP+R, MP and CuA separated at base, first fork of vein ScP+R near base; first fork of vein MP after first fork of vein CuA; clavus long, reaching near 4/5 of tegmina length; veins Pcu and A1 fused at basal half of clavus.</p><p><bold><italic>Hind wings</italic></bold> (Fig. <xref ref-type="fig" rid="F2">2E</xref>): translucent, with veins blackish; CuP-Pcu-A1 lobe weakly infuscate, with apical angle blackish; A2 lobe weakly infuscate and roundly protruding along postclaval margin.</p><p><bold><italic>Venation</italic></bold>: main veins present; ScP+R, MP, and CuA running more or less parallel, slightly diverging towards posterior; Pcu curved around distal third of wing towards CuP but not reaching the latter; A2 complete, reaching margin.</p><p><bold><italic>Legs</italic></bold> (Figs <xref ref-type="fig" rid="F1">1A, B</xref>, <xref ref-type="fig" rid="F2">2F</xref>): pale yellowish brown, with dark brown marking. Metatibiotarsal formula: (2) 9 / 2 / 2.</p><p><bold><italic>Abdomen</italic></bold> (Fig. <xref ref-type="fig" rid="F1">1B</xref>): Pale yellowish brown.</p><p><bold><italic>Terminalia</italic></bold> ♂ (Fig. <xref ref-type="fig" rid="F3">3</xref>): pygofer (<italic>Py</italic> – Fig. <xref ref-type="fig" rid="F3">3A, B</xref>) ~1.6× as high as wide in caudal view, in lateral view with posterior margin deeply inclined posteriorly at upper 1/3 and deeply inclined forward and slightly sinuate at lower 2/3. Gonostyli (<italic>G</italic> – Fig. <xref ref-type="fig" rid="F3">3A–C</xref>) rather short in lateral view, with capitulum at apicodorsal angle, and with large laminate process behind capitulum; posteroventral angle rounded; capitulum (<italic>ca</italic> – Fig. <xref ref-type="fig" rid="F3">3A–E</xref>) laterally flattened, with posterior margin rounded in lateral view and 2 strong lateral spines derived from anterior portion, projecting lateroventrad, the dorsal one about twice as long as the ventral one. Aedeagus (Fig. <xref ref-type="fig" rid="F3">3F–I</xref>) upcurved, with pair of lateral pointed processes (<italic>lpa</italic>) not reaching apex, and 3 small terminal processes, middle one with small, triangular lamina projecting anterodorsad; dorsal process of periandrium (<italic>dpp</italic>) large, foliaceous, somewhat shovel-shaped, and concave in distal half, and with apical margin widely rounded; paired ventral processes of periandrium (<italic>vpp</italic>) surpassing ½ length of aedeagus, elongate, and with pointed apex curved lateroposterad; connective (<italic>co</italic>) strongly curved. Anal tube (<italic>An</italic> – Fig. <xref ref-type="fig" rid="F3">3 A–C</xref>) subcylindrical, with basal ventral bulge, ~1.9× as long as wide in dorsal view, with apical margin rounded in dorsal view, excavate in lateral view; epiproct short, located at distal third of anal tube.</p><p><bold>Female.</bold> Similar to male.</p></tp:treatment-sec><tp:treatment-sec sec-type="etymology" id="SECID0ECQAE"><title>Etymology.</title><p>The species epithet <italic>bachmaensis</italic> refers to Bach Ma National Park where the new species was discovered.</p></tp:treatment-sec><tp:treatment-sec sec-type="biology" id="SECID0ESQAE"><title>Biology.</title><p>The specimens were found sitting on leaves on the lower vegetation (Fig. <xref ref-type="fig" rid="F4">4A</xref>) in a subtropical evergreen forest (Fig. <xref ref-type="fig" rid="F4">4B</xref>) at the junction of the Northern Vietnam lowland rain forests, Southern Vietnam lowland rain forests, and Southern Annamites montane rain forests ecoregions, at rather low altitude (150–600 m).</p><fig id="F4" position="float" orientation="portrait"><object-id xmlns:xlink="http://www.w3.org/1999/xlink" content-type="doi" xlink:type="simple">10.3897/zookeys.1186.113701.figure4</object-id><object-id xmlns:xlink="http://www.w3.org/1999/xlink" content-type="arpha" xlink:type="simple">612E6186-55CB-5FD4-A9C8-8021FF5C50D8</object-id><label>Figure 4.</label><caption><p><italic><tp:taxon-name><tp:taxon-name-part taxon-name-part-type="genus" reg="Connelicita">Connelicita</tp:taxon-name-part><tp:taxon-name-part taxon-name-part-type="species" reg="bachmaensis">bachmaensis</tp:taxon-name-part></tp:taxon-name></italic> sp. nov., Vietnam, Bach Ma National Park, Pheasant Trail, 12 May 2023 <bold>A</bold> adult specimen sitting on leave of unidentified plant <bold>B</bold> habitat.</p></caption><graphic xmlns:xlink="http://www.w3.org/1999/xlink" xlink:href="zookeys-1186-105_article-113701__-g004.jpg" position="float" orientation="portrait" xlink:type="simple" id="oo_951193.jpg"><uri content-type="original_file" xlink:type="simple">https://binary.pensoft.net/fig/951193</uri></graphic></fig></tp:treatment-sec><tp:treatment-sec sec-type="distribution" id="SECID0E3RAE"><title>Distribution.</title><p>Vietnam, Thua Tinh-Hue Province, Bach Ma National Park and Da Nang Province, Ba Na-Nui Chua Nature Reserve (Fig. <xref ref-type="fig" rid="F5">5</xref>).</p><fig id="F5" position="float" orientation="portrait"><object-id xmlns:xlink="http://www.w3.org/1999/xlink" content-type="doi" xlink:type="simple">10.3897/zookeys.1186.113701.figure5</object-id><object-id xmlns:xlink="http://www.w3.org/1999/xlink" content-type="arpha" xlink:type="simple">4220FF5A-2702-5420-B294-86D8FD5CAD54</object-id><label>Figure 5.</label><caption><p>Distribution map of the species of <italic><tp:taxon-name><tp:taxon-name-part taxon-name-part-type="genus" reg="Connelicita">Connelicita</tp:taxon-name-part></tp:taxon-name></italic> of Vietnam.</p></caption><graphic xmlns:xlink="http://www.w3.org/1999/xlink" xlink:href="zookeys-1186-105_article-113701__-g005.jpg" position="float" orientation="portrait" xlink:type="simple" id="oo_951194.jpg"><uri content-type="original_file" xlink:type="simple">https://binary.pensoft.net/fig/951194</uri></graphic></fig></tp:treatment-sec></tp:taxon-treatment>
