# Supplementary material for: ﻿The tropiduchid planthopper genus Connelicita Wang & Bourgoin, 2015: two new species from Central Vietnam and new records (Hemiptera, Fulgoromorpha, Tropiduchidae)
Source: Zookeys. 2023 Dec 12;1186:105–22. doi: 10.3897/zookeys.1186.113701 (PMC10836219; doi:10.3897/zookeys.1186.113701)
Supplement: XML Treatment for Connelicita haiphongensis [file zookeys.1186.113701-treatment3.xml]

<!DOCTYPE tp:taxon-treatment
  PUBLIC "-//TaxonX//DTD Taxonomic Treatment Publishing DTD v0 20100105//EN" "tax-treatment-NSO.dtd">
<tp:taxon-treatment xmlns:tp="http://www.plazi.org/taxpub"><tp:treatment-meta><kwd-group><label>Taxon classification</label><kwd>
                <named-content content-type="kingdom">Animalia</named-content>
              </kwd><kwd>
                <named-content content-type="order">Hemiptera</named-content>
              </kwd><kwd>
                <named-content content-type="family">Tropiduchidae</named-content>
              </kwd></kwd-group><mixed-citation publication-type="journal"><person-group><name><surname>Constant</surname><given-names>Jérôme</given-names></name><name><surname>Pham</surname><given-names>Thai-Hong</given-names></name><name><surname>Le</surname><given-names>Cuong Viet Canh</given-names></name><name><surname>Vu</surname><given-names>Trung Thanh</given-names></name><name><surname>Nguyen</surname><given-names>Hoai Thu Thi</given-names></name></person-group><article-title>﻿The tropiduchid planthopper genus <italic><tp:taxon-name><tp:taxon-name-part taxon-name-part-type="genus" reg="Connelicita">Connelicita</tp:taxon-name-part></tp:taxon-name></italic> Wang &amp; Bourgoin, 2015: two new species from Central Vietnam and new records (<tp:taxon-name><tp:taxon-name-part taxon-name-part-type="order">Hemiptera</tp:taxon-name-part></tp:taxon-name>, <tp:taxon-name><tp:taxon-name-part taxon-name-part-type="infraorder">Fulgoromorpha</tp:taxon-name-part></tp:taxon-name>, <tp:taxon-name><tp:taxon-name-part taxon-name-part-type="family">Tropiduchidae</tp:taxon-name-part></tp:taxon-name>)</article-title><source>Zookeys</source><day>12</day><month>12</month><year>2023</year><volume>1186</volume><fpage>105</fpage><lpage>122</lpage><pub-id pub-id-type="doi">10.3897/zookeys.1186.113701</pub-id></mixed-citation></tp:treatment-meta><tp:nomenclature><label>﻿</label><tp:taxon-name>
              <object-id xmlns:xlink="http://www.w3.org/1999/xlink" content-type="arpha" xlink:type="simple">0066FD3B-83CF-5110-9F0B-0B240E15A238</object-id>
              <tp:taxon-name-part taxon-name-part-type="genus" reg="Connelicita">Connelicita</tp:taxon-name-part>
              <tp:taxon-name-part taxon-name-part-type="species" reg="haiphongensis">haiphongensis</tp:taxon-name-part>
            </tp:taxon-name><tp:taxon-authority>Wang &amp; Zhang, 2015</tp:taxon-authority><xref ref-type="fig" rid="F5">Figs 5</xref><xref ref-type="fig" rid="F6">, 6</xref><tp:nomenclature-citation-list><tp:nomenclature-citation><tp:taxon-name>
                  <tp:taxon-name-part taxon-name-part-type="genus" reg="Connelicita">Connelicita</tp:taxon-name-part>
                  <tp:taxon-name-part taxon-name-part-type="species" reg="haiphongensis">haiphongensis</tp:taxon-name-part>
                </tp:taxon-name><comment>Wang &amp; Zhang, 2015 in <xref ref-type="bibr" rid="B7">Wang et al. 2015</xref>: 569, figs 2–21.</comment></tp:nomenclature-citation></tp:nomenclature-citation-list></tp:nomenclature><tp:treatment-sec sec-type="material" id="SECID0EZUAE"><title>Materials examined.</title><p>Vietnam – <bold>Hai Phong Province</bold> • 1 ♂;Cat Ba National Park; <named-content xmlns:xlink="http://www.w3.org/1999/xlink" content-type="dwc:verbatimCoordinates" xlink:type="simple"><named-content content-type="geo-json" specific-use="{&#34;type&#34;:&#34;Point&#34;,&#34;coordinates&#34;:[107.005556,20.800000]}" id="NCID0EEVAE" xlink:type="simple">20°48'00"N, 107°00'20"E</named-content></named-content>; 12–16 Jul. 2013; J. Constant &amp; J. Bresseel leg.; I.G.: 32.454; RBINS – <bold>Vinh Phuc Province</bold> • 5 ♂♂, 5 ♀♀; Me Linh Biodiversity Station; <named-content xmlns:xlink="http://www.w3.org/1999/xlink" content-type="dwc:verbatimCoordinates" xlink:type="simple"><named-content content-type="geo-json" specific-use="{&#34;type&#34;:&#34;Point&#34;,&#34;coordinates&#34;:[105.712222,21.384444]}" id="NCID0EOVAE" xlink:type="simple">21°23'04"N, 105°42'44"E</named-content></named-content>; 29–30 Jun. 2023; J. Constant &amp; L. Semeraro leg.; RBINS • 2 ♂♂, 1 ♀; same locality as preceding; 29 Jun. 2023; alt. 30 m; by net; Hoai T.T. Nguyen leg.; VNMN – <bold>Hoa Binh Province</bold> • 1 ♂, 1 ♀;Ngoc Son-Ngo Luong Nature Reserve; <named-content xmlns:xlink="http://www.w3.org/1999/xlink" content-type="dwc:verbatimCoordinates" xlink:type="simple"><named-content content-type="geo-json" specific-use="{&#34;type&#34;:&#34;Point&#34;,&#34;coordinates&#34;:[105.337500,20.437778]}" id="NCID0EYVAE" xlink:type="simple">20°26'16"N, 105°20'15"E</named-content></named-content>; 25–30 Jul. 2016; GTI Project; J. Constant &amp; J. Bresseel leg.; RBINS – <bold>Ninh Binh Province</bold> • 1 ♀; Cuc Phuong National Park; <named-content xmlns:xlink="http://www.w3.org/1999/xlink" content-type="dwc:verbatimCoordinates" xlink:type="simple"><named-content content-type="geo-json" specific-use="{&#34;type&#34;:&#34;Point&#34;,&#34;coordinates&#34;:[105.597778,20.348056]}" id="NCID0ECWAE" xlink:type="simple">20°20'53"N, 105°35'52"E</named-content></named-content>; 31 Jul.–3 Aug. 2016; GTI Project; J. Constant &amp; J. Bresseel leg.; RBINS.</p></tp:treatment-sec><tp:treatment-sec sec-type="notes" id="SECID0EHWAE"><title>Note.</title><p>The species was previously only recorded from Cat Ba Island in Ha Long Bay (<xref ref-type="bibr" rid="B7">Wang et al. 2015</xref>). It is here recorded for the first time from the mainland, and its distribution is extended to the provinces of Vinh Phuc, Hoa Binh, and Ninh Binh (Fig. <xref ref-type="fig" rid="F5">5</xref>).</p></tp:treatment-sec><tp:treatment-sec sec-type="biology" id="SECID0EVWAE"><title>Biology.</title><p>The specimens were found sitting on leaves on the lower vegetation (Fig. <xref ref-type="fig" rid="F6">6A, B</xref>) in subtropical evergreen forests (Fig. <xref ref-type="fig" rid="F6">6C</xref>) in the South China–Vietnam subtropical evergreen forests and Northern Indochina subtropical forests ecoregions.</p><fig id="F6" position="float" orientation="portrait"><object-id xmlns:xlink="http://www.w3.org/1999/xlink" content-type="doi" xlink:type="simple">10.3897/zookeys.1186.113701.figure6</object-id><object-id xmlns:xlink="http://www.w3.org/1999/xlink" content-type="arpha" xlink:type="simple">57672DDF-4C00-5F82-BBD8-0280A86FDC8A</object-id><label>Figure 6.</label><caption><p><italic><tp:taxon-name><tp:taxon-name-part taxon-name-part-type="genus" reg="Connelicita">Connelicita</tp:taxon-name-part><tp:taxon-name-part taxon-name-part-type="species" reg="haiphongensis">haiphongensis</tp:taxon-name-part></tp:taxon-name></italic> Wang &amp; Zhang, 2015 <bold>A, B</bold> adult specimen on leave of unidentified plant, Vietnam, Cuc Phuong National Park, 4 July 2019 Gernot Kunz, with permission <bold>A</bold> laterodorsal view <bold>B</bold> anterodorsal view <bold>C</bold> habitat in Vietnam, Me Linh Biodiversity Station, 30 June 2023.</p></caption><graphic xmlns:xlink="http://www.w3.org/1999/xlink" xlink:href="zookeys-1186-105_article-113701__-g006.jpg" position="float" orientation="portrait" xlink:type="simple" id="oo_951195.jpg"><uri content-type="original_file" xlink:type="simple">https://binary.pensoft.net/fig/951195</uri></graphic></fig></tp:treatment-sec><tp:treatment-sec><!--Section generated to contain objects referenced in tp:taxon-treatment.--><fig id="F5" position="float" orientation="portrait"><object-id xmlns:xlink="http://www.w3.org/1999/xlink" content-type="doi" xlink:type="simple">10.3897/zookeys.1186.113701.figure5</object-id><object-id xmlns:xlink="http://www.w3.org/1999/xlink" content-type="arpha" xlink:type="simple">4220FF5A-2702-5420-B294-86D8FD5CAD54</object-id><label>Figure 5.</label><caption><p>Distribution map of the species of <italic><tp:taxon-name><tp:taxon-name-part taxon-name-part-type="genus" reg="Connelicita">Connelicita</tp:taxon-name-part></tp:taxon-name></italic> of Vietnam.</p></caption><graphic xmlns:xlink="http://www.w3.org/1999/xlink" xlink:href="zookeys-1186-105_article-113701__-g005.jpg" position="float" orientation="portrait" xlink:type="simple" id="oo_951194.jpg"><uri content-type="original_file" xlink:type="simple">https://binary.pensoft.net/fig/951194</uri></graphic></fig></tp:treatment-sec><ref-list><ref id="B7"><mixed-citation xmlns:xlink="http://www.w3.org/1999/xlink" xlink:type="simple"><person-group><name name-style="western"><surname>Wang</surname><given-names>M</given-names></name><name name-style="western"><surname>Stroiński</surname><given-names>A</given-names></name><name name-style="western"><surname>Bourgoin</surname><given-names>T</given-names></name><name name-style="western"><surname>Zhang</surname><given-names>Y</given-names></name></person-group> (<year>2015</year>) <article-title>A new Asian genus of the tribe <tp:taxon-name><tp:taxon-name-part taxon-name-part-type="tribe">Elicini</tp:taxon-name-part></tp:taxon-name> (<tp:taxon-name><tp:taxon-name-part taxon-name-part-type="order">Hemiptera</tp:taxon-name-part></tp:taxon-name>: <tp:taxon-name><tp:taxon-name-part taxon-name-part-type="infraorder">Fulgoromorpha</tp:taxon-name-part></tp:taxon-name>: <tp:taxon-name><tp:taxon-name-part taxon-name-part-type="family">Tropiduchidae</tp:taxon-name-part></tp:taxon-name>) with two new species from Vietnam.</article-title><source>Zootaxa</source><volume>4018</volume>(<issue>4</issue>): <fpage>563</fpage>–<lpage>572</lpage>. <ext-link xlink:href="10.11646/zootaxa.4018.4.5" ext-link-type="doi" xlink:type="simple">https://doi.org/10.11646/zootaxa.4018.4.5</ext-link></mixed-citation></ref></ref-list></tp:taxon-treatment>
