# Supplementary material for: ﻿The tropiduchid planthopper genus Connelicita Wang & Bourgoin, 2015: two new species from Central Vietnam and new records (Hemiptera, Fulgoromorpha, Tropiduchidae)
Source: Zookeys. 2023 Dec 12;1186:105–22. doi: 10.3897/zookeys.1186.113701 (PMC10836219; doi:10.3897/zookeys.1186.113701)
Supplement: XML Treatment for Connelicita phongdienensis [file zookeys.1186.113701-treatment4.xml]

<!DOCTYPE tp:taxon-treatment
  PUBLIC "-//TaxonX//DTD Taxonomic Treatment Publishing DTD v0 20100105//EN" "tax-treatment-NSO.dtd">
<tp:taxon-treatment xmlns:tp="http://www.plazi.org/taxpub"><tp:treatment-meta><kwd-group><label>Taxon classification</label><kwd>
                <named-content content-type="kingdom">Animalia</named-content>
              </kwd><kwd>
                <named-content content-type="order">Hemiptera</named-content>
              </kwd><kwd>
                <named-content content-type="family">Tropiduchidae</named-content>
              </kwd></kwd-group><mixed-citation publication-type="journal"><person-group><name><surname>Constant</surname><given-names>Jérôme</given-names></name><name><surname>Pham</surname><given-names>Thai-Hong</given-names></name><name><surname>Le</surname><given-names>Cuong Viet Canh</given-names></name><name><surname>Vu</surname><given-names>Trung Thanh</given-names></name><name><surname>Nguyen</surname><given-names>Hoai Thu Thi</given-names></name></person-group><article-title>﻿The tropiduchid planthopper genus <italic><tp:taxon-name><tp:taxon-name-part taxon-name-part-type="genus" reg="Connelicita">Connelicita</tp:taxon-name-part></tp:taxon-name></italic> Wang &amp; Bourgoin, 2015: two new species from Central Vietnam and new records (<tp:taxon-name><tp:taxon-name-part taxon-name-part-type="order">Hemiptera</tp:taxon-name-part></tp:taxon-name>, <tp:taxon-name><tp:taxon-name-part taxon-name-part-type="infraorder">Fulgoromorpha</tp:taxon-name-part></tp:taxon-name>, <tp:taxon-name><tp:taxon-name-part taxon-name-part-type="family">Tropiduchidae</tp:taxon-name-part></tp:taxon-name>)</article-title><source>Zookeys</source><day>12</day><month>12</month><year>2023</year><volume>1186</volume><fpage>105</fpage><lpage>122</lpage><pub-id pub-id-type="doi">10.3897/zookeys.1186.113701</pub-id></mixed-citation></tp:treatment-meta><tp:nomenclature><label>﻿</label><tp:taxon-name>
              <object-id xmlns:xlink="http://www.w3.org/1999/xlink" content-type="arpha" xlink:type="simple">F762F99D-941B-58FD-AB41-B1771CF29320</object-id>
              <tp:taxon-name-part taxon-name-part-type="genus" reg="Connelicita">Connelicita</tp:taxon-name-part>
              <tp:taxon-name-part taxon-name-part-type="species" reg="phongdienensis">phongdienensis</tp:taxon-name-part>
              <object-id xmlns:xlink="http://www.w3.org/1999/xlink" content-type="zoobank" xlink:type="simple">https://zoobank.org/556D7EFE-52A9-4D76-869B-7C59FDDC754C</object-id>
            </tp:taxon-name><tp:taxon-authority>Constant &amp; Pham</tp:taxon-authority><tp:taxon-status xmlns:xlink="http://www.w3.org/1999/xlink" xlink:type="simple">sp. nov.</tp:taxon-status><xref ref-type="fig" rid="F5">Figs 5</xref><xref ref-type="fig" rid="F7">, 7</xref><xref ref-type="fig" rid="F8">, 8</xref><xref ref-type="fig" rid="F9">, 9</xref><xref ref-type="fig" rid="F10">, 10</xref></tp:nomenclature><tp:treatment-sec sec-type="type material" id="SECID0EB1AE"><title>Type materials.</title><p><bold><italic>Holotype</italic></bold> ♂, Vietnam – <bold>Thừa Thiên-Huế Province</bold> • Phong Dien Nature Reserve, CCRR; <named-content xmlns:xlink="http://www.w3.org/1999/xlink" content-type="dwc:verbatimCoordinates" xlink:type="simple"><named-content content-type="geo-json" specific-use="{&#34;type&#34;:&#34;Point&#34;,&#34;coordinates&#34;:[107.268056,16.507500]}" id="NCID0ER1AE" xlink:type="simple">16°30'27"N, 107°16'05"E</named-content></named-content>; 23 May 2023; alt. 350–400 m; J. Constant &amp; L. Semeraro leg.; I.G.: 34.640; VNMN.</p><p><bold><italic>Paratypes</italic></bold>, Vietnam •– <bold>Thừa Thiên-Huế Province</bold> • 1 ♂; same collection data as for holotype; RBINS • 1 ♀; Phong Dien Nature Reserve, CCRR; <named-content xmlns:xlink="http://www.w3.org/1999/xlink" content-type="dwc:verbatimCoordinates" xlink:type="simple"><named-content content-type="geo-json" specific-use="{&#34;type&#34;:&#34;Point&#34;,&#34;coordinates&#34;:[107.268056,16.507500]}" id="NCID0EC2AE" xlink:type="simple">16°30'27"N, 107°16'05"E</named-content></named-content>; 23 May 2023; alt. 350–400 m; Trung T. Vu leg.; VNMN • 1 ♀; same collection data as for preceding; RBINS.</p></tp:treatment-sec><tp:treatment-sec sec-type="diagnosis" id="SECID0EH2AE"><title>Diagnosis.</title><p>The species can be separated from the other species of <italic><tp:taxon-name><tp:taxon-name-part taxon-name-part-type="genus" reg="Connelicita">Connelicita</tp:taxon-name-part></tp:taxon-name></italic> by the following characters of the male terminalia: anal tube in lateral view abruptly narrowing in distal half (Fig. <xref ref-type="fig" rid="F9">9A</xref>), posterior margin of pygofer rounded in lateral view (Fig. <xref ref-type="fig" rid="F9">9A</xref>), capitulum of gonostylus with a lateral spine in ventral portion, and a dorsal curved digitiform process (Fig. <xref ref-type="fig" rid="F9">9A, D</xref>), dorsal process of periandrium tooth-shaped, strong, and projecting dorsocephalad (<italic>dpp</italic> – Fig. <xref ref-type="fig" rid="F9">9E</xref>) and absence of a strong digitiform process directed dorsally at apex of aedeagus (Fig. <xref ref-type="fig" rid="F9">9E–G</xref>).</p><p>The closest species are <italic><tp:taxon-name><tp:taxon-name-part taxon-name-part-type="genus" reg="Connelicita">C.</tp:taxon-name-part><tp:taxon-name-part taxon-name-part-type="species" reg="backyensis">backyensis</tp:taxon-name-part></tp:taxon-name></italic> and <italic><tp:taxon-name><tp:taxon-name-part taxon-name-part-type="genus" reg="Connelicita">C.</tp:taxon-name-part><tp:taxon-name-part taxon-name-part-type="species" reg="haiphongensis">haiphongensis</tp:taxon-name-part></tp:taxon-name></italic>, from which <italic><tp:taxon-name><tp:taxon-name-part taxon-name-part-type="genus" reg="Connelicita">C.</tp:taxon-name-part><tp:taxon-name-part taxon-name-part-type="species" reg="phongdienensis">phongdienensis</tp:taxon-name-part></tp:taxon-name></italic> Constant &amp; Pham, sp. nov. can be separated by the dorsal digitiform process of the capitulum of the gonostylus, which is absent in both other species (compare with <xref ref-type="bibr" rid="B7">Wang et al. 2015</xref>: figs 12, 31).</p></tp:treatment-sec><tp:treatment-sec sec-type="description" id="SECID0ER4AE"><title>Description.</title><p><bold><italic>Measurements and ratios</italic></bold>: LT: ♂ (<italic>n</italic> = 2): 10.15–10.77 mm. LTg/BTg = 2.26; LW/BW = 1.89; LV/BV = 0.85; LF/BF = 1.04.</p><p><bold><italic>Head</italic></bold> (Fig. <xref ref-type="fig" rid="F8">8A–C</xref>): narrower than thorax and elongate, with ~2/3 of vertex length surpassing eyes and genae largely visible from above. Vertex brown, with median yellowish line, weakly concave, ~1.0× as long in mid-line as broad basally, concave on each side, with lateral margins subparallel, anterior margin roundly produced anteriorly in middle portion and posterior margin excavate. Frons yellowish brown, with irregular brown markings; convex in lateral view; smooth, with median carina reaching dorsal margin but not frontoclypeal suture. Genae yellowish, with brown marking between eye and anterior margin, brown line between antennal insertion and posterior margin, and a dark brown spot near red ocellus. Clypeus pale yellowish brown, with median carina and one curved line on each side, brown, triangular, with median carina in distal portion and with fronto-clypeal suture rounded. Labium yellowish, elongate, and narrow, reaching metacoxae, with apical segment elongate. Eyes globular (not emarginate) protruding laterally. Antennae yellowish brown, with longitudinal black line along underside of pedicel; scape ring-shaped and pedicel cylindrical, longer than broad.</p><p><bold><italic>Thorax</italic></bold> (Fig. <xref ref-type="fig" rid="F8">8A, B</xref>): Pronotum brown, with median carina, posterolateral angles and 3 or 4 small yellowish tubercles on sides of disc, yellowish; paranotal fields yellowish, with 3 black spots, one being behind eye. Mesonotum brown, with median and peridiscal carinae, anterior portion of lateral angles, scutellum, and area before latter yellowish; lateral fields darker and 2 blackish points at base of scutellum. Tegulae yellowish brown.</p><p><bold><italic>Tegmina</italic></bold> (Figs <xref ref-type="fig" rid="F7">7A–D</xref>, <xref ref-type="fig" rid="F8">8D</xref>): translucent, with brown spot near middle of vein CuP and vein CuA2, extending into clavus and irregular, greyish markings in cells in distal half of tegmen; costal and postclaval margins slightly diverging towards posterior; distal margin widely rounded.</p><fig id="F7" position="float" orientation="portrait"><object-id xmlns:xlink="http://www.w3.org/1999/xlink" content-type="doi" xlink:type="simple">10.3897/zookeys.1186.113701.figure7</object-id><object-id xmlns:xlink="http://www.w3.org/1999/xlink" content-type="arpha" xlink:type="simple">96D8485D-3632-503D-B649-80A20ED14CF0</object-id><label>Figure 7.</label><caption><p><italic><tp:taxon-name><tp:taxon-name-part taxon-name-part-type="genus" reg="Connelicita">Connelicita</tp:taxon-name-part><tp:taxon-name-part taxon-name-part-type="species" reg="bachmaensis">bachmaensis</tp:taxon-name-part></tp:taxon-name></italic> sp. nov., holotype ♂ <bold>A</bold> habitus, dorsal view <bold>B</bold> habitus, ventral view <bold>C</bold> habitus, lateral view <bold>D</bold> habitus, anterolateral view.</p></caption><graphic xmlns:xlink="http://www.w3.org/1999/xlink" xlink:href="zookeys-1186-105_article-113701__-g007.jpg" position="float" orientation="portrait" xlink:type="simple" id="oo_951196.jpg"><uri content-type="original_file" xlink:type="simple">https://binary.pensoft.net/fig/951196</uri></graphic></fig><fig id="F8" position="float" orientation="portrait"><object-id xmlns:xlink="http://www.w3.org/1999/xlink" content-type="doi" xlink:type="simple">10.3897/zookeys.1186.113701.figure8</object-id><object-id xmlns:xlink="http://www.w3.org/1999/xlink" content-type="arpha" xlink:type="simple">937BD2B8-4AED-5F08-9E86-3A0F082896E7</object-id><label>Figure 8.</label><caption><p><italic><tp:taxon-name><tp:taxon-name-part taxon-name-part-type="genus" reg="Connelicita">Connelicita</tp:taxon-name-part><tp:taxon-name-part taxon-name-part-type="species" reg="phongdienensis">phongdienensis</tp:taxon-name-part></tp:taxon-name></italic> sp. nov., holotype ♂ <bold>A–C</bold> detail of head and thorax <bold>A</bold> dorsal view <bold>B</bold> lateral view <bold>C</bold> perpendicular view of frons <bold>D</bold> right tegmen <bold>E</bold> right hind wing <bold>F</bold> right metatibia and metatarsus, ventral view <bold>G</bold> left metatarsus, ventral view.</p></caption><graphic xmlns:xlink="http://www.w3.org/1999/xlink" xlink:href="zookeys-1186-105_article-113701__-g008.jpg" position="float" orientation="portrait" xlink:type="simple" id="oo_951197.jpg"><uri content-type="original_file" xlink:type="simple">https://binary.pensoft.net/fig/951197</uri></graphic></fig><fig id="F9" position="float" orientation="portrait"><object-id xmlns:xlink="http://www.w3.org/1999/xlink" content-type="doi" xlink:type="simple">10.3897/zookeys.1186.113701.figure9</object-id><object-id xmlns:xlink="http://www.w3.org/1999/xlink" content-type="arpha" xlink:type="simple">64470F38-B8C2-5136-BD04-949AB2986F6B</object-id><label>Figure 9.</label><caption><p><italic><tp:taxon-name><tp:taxon-name-part taxon-name-part-type="genus" reg="Connelicita">Connelicita</tp:taxon-name-part><tp:taxon-name-part taxon-name-part-type="species" reg="phongdienensis">phongdienensis</tp:taxon-name-part></tp:taxon-name></italic> sp. nov., holotype ♂, terminalia <bold>A–C</bold> pygofer, gonostyli and anal tube <bold>A</bold> lateral view <bold>B</bold> caudal view <bold>C</bold> dorsal view <bold>D–E</bold> capitulum of left gonostylus <bold>D</bold> left laterodorsal view <bold>E</bold> right laterodorsal view <bold>F–I</bold> aedeagus, phallobase and connective <bold>F</bold> left lateral view <bold>G</bold> anterodorsal view <bold>H</bold> posteroventral view dorsal view <bold>I</bold> left lateroventral view.</p></caption><graphic xmlns:xlink="http://www.w3.org/1999/xlink" xlink:href="zookeys-1186-105_article-113701__-g009.jpg" position="float" orientation="portrait" xlink:type="simple" id="oo_951198.jpg"><uri content-type="original_file" xlink:type="simple">https://binary.pensoft.net/fig/951198</uri></graphic></fig><p>Venation (Fig. <xref ref-type="fig" rid="F8">8D</xref>): costal area well developed, with numerous cross-veins delimitating elongate cells, pterostigma absent; veins ScP+R, MP, and CuA separated at base, first fork of vein ScP+R near base; first fork of vein MP after first fork of vein CuA; oblique, transverse cross-vein between MP and CuA1 in basal portion of latter; clavus long, reaching near 4/5 of tegmina length; veins Pcu and A1 fused at basal half of clavus.</p><p><bold><italic>Hind wings</italic></bold> (Fig. <xref ref-type="fig" rid="F8">8E</xref>): translucent, with veins blackish; CuP-Pcu-A1 lobe infuscate in distal portion, with apical angle largely blackish; A2 lobe weakly infuscate and roundly protruding along postclaval margin.</p><p>Venation: main veins present; ScP+R, MP, and CuA running more or less parallel, slightly diverging towards posterior; Pcu curved around distal third of wing towards CuP but not reaching the latter; A2 complete, reaching margin.</p><p><bold><italic>Legs</italic></bold> (Figs <xref ref-type="fig" rid="F7">7A, B</xref>, <xref ref-type="fig" rid="F8">8F–G</xref>): pale yellowish brown, with dark brown marking along dorsal portion of metafemora and basiventral portion of metatibiae. Metatibiotarsal formula: (2) 9 / 2 / 2.</p><p><bold><italic>Abdomen</italic></bold> (Fig. <xref ref-type="fig" rid="F7">7B</xref>): pale yellowish brown, with narrow brown line interrupted in middle, along posterior margin of sternites.</p><p><bold><italic>Terminalia</italic></bold> ♂ (Fig. <xref ref-type="fig" rid="F9">9</xref>): pygofer (<italic>Py</italic> – Fig. <xref ref-type="fig" rid="F9">9A, B</xref>) ~1.9× as high as wide in caudal view, in lateral view with posterior margin deeply inclined posteriorly at upper 1/3 then broadly rounded, and sinuate at lower 2/3. Gonostyli (<italic>G</italic> – Fig. <xref ref-type="fig" rid="F9">9A–C</xref>) rather elongate in lateral view, with capitulum at about 2/3 of gonostylus length, and with large laminate process projecting medially behind capitulum; posterior lobe rounded; capitulum (<italic>ca</italic> – Fig. <xref ref-type="fig" rid="F9">9A–D</xref>) laterally flattened, with posterior margin rounded in lateral view and bearing a complex lateral process, with upper digitiform process curved cephalodorsad and sinuate ventral spine directed posteroventrad. Aedeagus (Fig. <xref ref-type="fig" rid="F9">9E–I</xref>) strongly upcurved at mid-length, with pair of slender lateral pointed processes (<italic>lpa</italic>) not reaching apex of aedeagus, and with apical point directed anterodorsad; 3 small terminal processes, middle one shortly projecting posterad; dorsal process of periandrium (<italic>dpp</italic>) tooth-shaped, strong and projecting dorsocephalad, placed slightly after mid-length of aedeagus; paired ventral processes of periandrium (<italic>vpp</italic>) not reaching ½ length of aedeagus, elongate, sinuate in distal portion, and with pointed apex directed lateroposterad; connective (<italic>co</italic>) moderately curved. Anal tube (<italic>An</italic> – Fig. <xref ref-type="fig" rid="F9">9A–C</xref>) ~1.26× as long in median line, as wide, in dorsal view; subcylindrical in proximal half, then with dorsal margin excavate and sinuate in lateral view; in dorsal view, lateral margins subparallel in proximal half, then regularly converging in distal half; posterior margin deeply concave in dorsal view, with basal ventral bulge; epiproct rather large, located at ½ length of anal tube.</p><p><bold>Female.</bold> Similar to male.</p></tp:treatment-sec><tp:treatment-sec sec-type="etymology" id="SECID0EAGAG"><title>Etymology.</title><p>The species epithet <italic>phongdienensis</italic> refers to Phong Dien District, the locality where the new species was discovered, at the Centre for Conservation of Vietnam Natural Resources and Rescue of Animals and plants.</p></tp:treatment-sec><tp:treatment-sec sec-type="biology" id="SECID0EQGAG"><title>Biology.</title><p>The specimens were found sitting on leaves on the lower vegetation in a subtropical evergreen forest (Fig. <xref ref-type="fig" rid="F10">10</xref>) in the Northern Vietnam lowland rain forests ecoregion at rather low altitude (150–600 m).</p><fig id="F10" position="float" orientation="portrait"><object-id xmlns:xlink="http://www.w3.org/1999/xlink" content-type="doi" xlink:type="simple">10.3897/zookeys.1186.113701.figure10</object-id><object-id xmlns:xlink="http://www.w3.org/1999/xlink" content-type="arpha" xlink:type="simple">BB070E3E-CA5B-56C5-83D3-68221FC75FB2</object-id><label>Figure 10.</label><caption><p>Habitat of <italic><tp:taxon-name><tp:taxon-name-part taxon-name-part-type="genus" reg="Connelicita">Connelicita</tp:taxon-name-part><tp:taxon-name-part taxon-name-part-type="species" reg="phongdienensis">phongdienensis</tp:taxon-name-part></tp:taxon-name></italic> sp. nov., Vietnam, Phong Dien, CCRR, 23 May 2023.</p></caption><graphic xmlns:xlink="http://www.w3.org/1999/xlink" xlink:href="zookeys-1186-105_article-113701__-g010.jpg" position="float" orientation="portrait" xlink:type="simple" id="oo_951199.jpg"><uri content-type="original_file" xlink:type="simple">https://binary.pensoft.net/fig/951199</uri></graphic></fig></tp:treatment-sec><tp:treatment-sec sec-type="distribution" id="SECID0ESHAG"><title>Distribution.</title><p>Vietnam, Thua Tinh-Hue Province, Phong Dien District, CCRR (Fig. <xref ref-type="fig" rid="F5">5</xref>).</p></tp:treatment-sec><tp:treatment-sec><!--Section generated to contain objects referenced in tp:taxon-treatment.--><fig id="F5" position="float" orientation="portrait"><object-id xmlns:xlink="http://www.w3.org/1999/xlink" content-type="doi" xlink:type="simple">10.3897/zookeys.1186.113701.figure5</object-id><object-id xmlns:xlink="http://www.w3.org/1999/xlink" content-type="arpha" xlink:type="simple">4220FF5A-2702-5420-B294-86D8FD5CAD54</object-id><label>Figure 5.</label><caption><p>Distribution map of the species of <italic><tp:taxon-name><tp:taxon-name-part taxon-name-part-type="genus" reg="Connelicita">Connelicita</tp:taxon-name-part></tp:taxon-name></italic> of Vietnam.</p></caption><graphic xmlns:xlink="http://www.w3.org/1999/xlink" xlink:href="zookeys-1186-105_article-113701__-g005.jpg" position="float" orientation="portrait" xlink:type="simple" id="oo_951194.jpg"><uri content-type="original_file" xlink:type="simple">https://binary.pensoft.net/fig/951194</uri></graphic></fig></tp:treatment-sec><ref-list><ref id="B7"><mixed-citation xmlns:xlink="http://www.w3.org/1999/xlink" xlink:type="simple"><person-group><name name-style="western"><surname>Wang</surname><given-names>M</given-names></name><name name-style="western"><surname>Stroiński</surname><given-names>A</given-names></name><name name-style="western"><surname>Bourgoin</surname><given-names>T</given-names></name><name name-style="western"><surname>Zhang</surname><given-names>Y</given-names></name></person-group> (<year>2015</year>) <article-title>A new Asian genus of the tribe <tp:taxon-name><tp:taxon-name-part taxon-name-part-type="tribe">Elicini</tp:taxon-name-part></tp:taxon-name> (<tp:taxon-name><tp:taxon-name-part taxon-name-part-type="order">Hemiptera</tp:taxon-name-part></tp:taxon-name>: <tp:taxon-name><tp:taxon-name-part taxon-name-part-type="infraorder">Fulgoromorpha</tp:taxon-name-part></tp:taxon-name>: <tp:taxon-name><tp:taxon-name-part taxon-name-part-type="family">Tropiduchidae</tp:taxon-name-part></tp:taxon-name>) with two new species from Vietnam.</article-title><source>Zootaxa</source><volume>4018</volume>(<issue>4</issue>): <fpage>563</fpage>–<lpage>572</lpage>. <ext-link xlink:href="10.11646/zootaxa.4018.4.5" ext-link-type="doi" xlink:type="simple">https://doi.org/10.11646/zootaxa.4018.4.5</ext-link></mixed-citation></ref></ref-list></tp:taxon-treatment>
